# Supplementary material for: A Systematic Review and Meta-Analysis on the Global Seroprevalence of Porcine Reproductive and Respiratory Virus (PRRSV) in Pigs and Wild Boars: A Widespread and Impactful Swine Virus
Source: Vet Sci. 2026 Mar 23;13(3):304. doi: 10.3390/vetsci13030304 (PMC13030171; doi:10.3390/vetsci13030304)
Supplement: Supplementary file 1 [file vetsci-13-00304-s001.zip]

Archive with 4 entries (4 files):
- Supplementary Material 2.pdf
- Supplementary_Material_1.pdf
- Supplementary_Material_3.pdf
- Supplementary_Material_4.pdf
